# Supplementary material for: Antimicrobial susceptibility profiles of Enterococcus spp. isolates from domestic pigeons in Hungary in 2022
Source: Front Vet Sci. 2025 Oct 21;12:1642910. doi: 10.3389/fvets.2025.1642910 (PMC12584079; doi:10.3389/fvets.2025.1642910)
Supplement: Supplementary file 2 [file Table_2.xlsx]

## Sheet: Additional Table 1
No	Bacteria	Organ	Identity	Amoxicillin	Amoxicillin-clavulanic acid	Ceftriaxone	Imipenem	Neomycin	Spectinomycin	Doxycycline	Florfenicol	Tylosin	Tiamulin	Lincomycin	Enrofloxacin	Colistin	Potentiated sulphonamide	Vancomycin	Town	Region	Utilization	Age	Size
1	Enterococcus faecium	cloaca	9/G/2021	2	2	32	1	64	64	2	4	1	128	128	16	32	2	4	Soltvadkert-Állampuszta	Dél-Alföld	ornamental	young	51-100
2	Enterococcus faecium	cloaca	16/G/2021	0.5	4	32	2	64	64	0.125	8	2	128	128	1	32	1	0.5	Soltvadkert-Állampuszta	Dél-Alföld	homing	shippet	1-50
3	Enterococcus faecalis	cloaca	23/G/2021	64	64	32	0.25	64	64	8	32	128	128	128	0.5	32	1	16	Soltvadkert-Állampuszta	Dél-Alföld	homing	young	1-50
4	Enterococcus columbae	respiratory	348/G/2021	64	64	0.5	1	16	64	1	2	128	128	128	0.03	0.5	1	16	Tokaj	Észak-Magyarország	homing	adult	101-500
5	Enterococcus faecium	respiratory	378/G/2021	64	64	16	2	16	64	4	64	128	128	128	0.125	8	0.5	16	Nyírbogdány	Észak-Magyarország	homing	adult	51-100
6	Enterococcus faecalis	cloaca	605/G/2021	2	2	32	0.06	64	64	8	4	128	128	128	2	32	1	16	Sükösd	Dél-Alföld	ornamental	young	51-100
7	Enterococcus faecalis	respiratory	66/G/2021	64	8	0.06	0.06	64	64	1	8	128	128	128	0.03	2	2	16	Harta	Dél-Alföld	meat	young	>501
8	Enterococcus durans	respiratory	78/G/2021	64	64	4	4	16	64	4	32	128	128	128	0.06	8	0.25	16	Harta	Dél-Alföld	meat	shippet	>501
9	Enterococcus faecium	cloaca	579/G/2021	16	32	32	2	64	64	8	8	128	128	128	1	32	1	16	Pécs	Dél-Dunántúl	meat	young	101-500
10	Enterococcus faecium	cloaca	464/G/2021	1	1	32	1	64	64	4	4	2	128	128	1	32	0.125	4	Hódmezővásárhely	Dél-Alföld	ornamental	young	51-100
11	Enterococcus faecium	cloaca	8/G/2021	1	0.5	2	0.25	64	64	8	4	1	128	128	1	32	0.125	1	Soltvadkert-Állampuszta	Dél-Alföld	ornamental	young	51-100
12	Enterococcus faecalis	respiratory	347/G/2021	64	64	32	2	64	64	8	64	128	128	128	32	32	0.25	16	Tokaj	Észak-Magyarország	homing	adult	101-500
13	Enterococcus faecalis	cloaca	344/G/2021	0.5	1	1	0.5	64	64	16	2	0.5	64	64	0.25	32	8	1	Tokaj	Észak-Magyarország	homing	adult	101-500
14	Enterococcus faecium	cloaca	602/G/2021	2	1	32	1	64	64	16	4	128	128	128	2	32	4	4	Sükösd	Dél-Alföld	ornamental	young	51-100
15	Enterococcus durans	cloaca	553/G/2021	1	0.5	32	0.5	64	64	8	8	128	128	128	2	32	0.5	4	Pásztori	Nyugat-Dunántúl	homing	young	51-100
16	Enterococcus faecium	respiratory	448/G/2021	64	8	0.5	1	16	64	128	128	128	128	128	32	4	8	4	Szeghalom	Dél-Alföld	ornamental	breeding	101-500
17	Enterococcus faecium	cloaca	601/G/2021	2	1	32	8	64	64	8	4	128	128	128	1	32	2	4	Sükösd	Dél-Alföld	ornamental	young	51-100
18	Enterococcus durans	respiratory	318/G/2021	0.25	0.25	0.25	0.06	64	64	16	0.5	128	128	128	32	64	8	0.5	Kunmadaras	Észak-Alföld	homing	young	101-500
19	Enterococcus durans	cloaca	46/G/2021	1	1	32	2	64	64	0.06	4	128	128	128	2	64	0.25	2	Soltvadkert-Állampuszta	Dél-Alföld	homing	young	1-50
20	Enterococcus durans	respiratory	442/G/2021	64	64	0.5	2	8	64	64	128	128	128	128	4	8	8	16	Szeghalom	Dél-Alföld	ornamental	breeding	101-500
21	Enterococcus columbae	cloaca	580/G/2021	64	64	1	2	8	64	64	128	128	128	128	4	2	8	4	Pécs	Dél-Dunántúl	meat	young	101-500
22	Enterococcus faecium	respiratory	146/G/2021	64	64	0.25	0.06	64	64	32	128	128	128	128	16	64	8	4	Budapest	Közép-Magyarország	ornamental	adult	51-100
23	Enterococcus faecalis	respiratory	71/G/2021	64	64	32	1	64	64	16	128	128	128	128	2	64	8	4	Harta	Dél-Alföld	meat	adult	>501
24	Enterococcus durans	respiratory	538/G/2021	64	64	2	0.06	32	64	16	128	128	128	128	1	64	8	32	Győr	Nyugat-Dunántúl	homing	breeding	51-100
25	Enterococcus hirae	cloaca	652/G/2022	16	32	32	8	64	64	16	8	128	128	128	32	64	0.5	8	Aba	Közép-Dunántúl	homing	adult	51-100
26	Enterococcus durans	respiratory	640/G/2022	4	8	32	8	64	64	8	8	128	128	128	8	64	0.5	32	Aba	Közép-Dunántúl	homing	breeding	51-100
27	Enterococcus mundtii	cloaca	648/G/2022	4	16	32	8	64	64	16	8	128	128	128	32	64	0.5	4	Aba	Közép-Dunántúl	homing	adult	51-100
28	Enterococcus faecalis	cloaca	669/G/2022	8	16	32	2	64	64	0.25	8	128	128	128	8	64	2	4	Aba	Közép-Dunántúl	homing	young	51-100
29	Enterococcus faecalis	cloaca	647/G/2022	8	8	32	8	64	64	16	8	128	128	128	16	32	0.5	4	Aba	Közép-Dunántúl	homing	adult	51-100
30	Enterococcus gallinarum	cloaca	660/G/2022	4	8	32	16	64	64	4	8	128	128	128	4	32	1	32	Aba	Közép-Dunántúl	homing	breeding	51-100
31	Enterococcus faecalis	cloaca	668/G/2022	4	8	32	16	64	64	16	8	128	128	128	16	32	0.5	4	Aba	Közép-Dunántúl	homing	young	51-100
32	Enterococcus columbae	cloaca	653/G/2022	4	8	32	0.03	64	64	16	8	128	128	128	16	32	0.5	2	Aba	Közép-Dunántúl	homing	adult	51-100
33	Enterococcus faecalis	cloaca	649/G/2022	16	16	32	8	64	64	16	16	128	128	4	32	32	1	16	Aba	Közép-Dunántúl	homing	adult	51-100
34	Enterococcus faecalis	cloaca	662/G/2022	16	16	32	4	64	64	16	16	128	128	128	32	32	1	32	Aba	Közép-Dunántúl	homing	breeding	51-100
35	Enterococcus gallinarum	cloaca	655/G/2022	64	64	0.5	8	64	64	32	64	128	128	128	16	32	8	32	Aba	Közép-Dunántúl	homing	adult	51-100
36	Enterococcus hirae	cloaca	667/G/2022	8	16	32	8	64	64	16	8	128	128	128	32	64	8	32	Aba	Közép-Dunántúl	homing	young	51-100
37	Enterococcus gallinarum	cloaca	651/G/2022	8	16	32	8	64	64	4	8	128	128	128	4	64	0.25	16	Aba	Közép-Dunántúl	homing	adult	51-100
38	Enterococcus faecalis	cloaca	659/G/2022	8	8	32	4	64	64	4	8	128	128	128	4	64	2	16	Aba	Közép-Dunántúl	homing	breeding	51-100
39	Enterococcus faecalis	cloaca	629/G/2021	32	4	32	4	64	64	16	8	128	128	128	16	64	0.25	16	Sükösd	Dél-Alföld	ornamental	breeding	51-100
40	Enterococcus faecium	cloaca	10/G/2021	1	0.5	2	0.5	64	64	8	4	2	128	128	1	64	0.125	1	Soltvadkert-Állampuszta	Dél-Alföld	ornamental	young	51-100
41	Enterococcus faecium	respiratory	138/G/2021	0.5	0.5	2	0.06	4	64	16	2	128	64	64	32	64	8	2	Budapest	Közép-Magyarország	ornamental	adult	51-100
42	Enterococcus faecium	cloaca	3/G/2021	1	8	32	0.5	64	64	4	4	128	128	128	1	64	2	16	Soltvadkert-Állampuszta	Dél-Alföld	ornamental	shippet	51-100
43	Enterococcus faecalis	cloaca	19/G/2021	8	4	32	2	64	64	2	8	128	128	128	1	64	0.25	0.5	Soltvadkert-Állampuszta	Dél-Alföld	homing	shippet	1-50
44	Enterococcus columbae	cloaca	34/G/2021	4	8	32	1	64	64	32	8	128	128	128	4	64	0.25	0.5	Soltvadkert-Állampuszta	Dél-Alföld	meat	shippet	>501
45	Enterococcus faecalis	cloaca	56/G/2021	2	1	1	1	64	64	8	4	2	128	64	4	64	0.25	2	Soltvadkert-Állampuszta	Dél-Alföld	homing	young	1-50
46	Enterococcus faecalis	cloaca	60/G/2021	2	1	32	1	64	64	8	4	2	128	64	4	64	0.25	1	Soltvadkert-Állampuszta	Dél-Alföld	homing	young	1-50
47	Enterococcus gallinarum	cloaca	10/G/2021	1	1	32	0.25	64	64	4	4	1	128	32	8	64	2	16	Soltvadkert-Állampuszta	Dél-Alföld	ornamental	young	51-100
48	Enterococcus faecalis	cloaca	37/G/2021	64	4	32	2	64	64	16	4	128	128	64	4	64	0.25	4	Soltvadkert-Állampuszta	Dél-Alföld	meat	shippet	>501
49	Enterococcus faecalis	cloaca	38/G/2021	1	1	32	1	64	64	4	8	128	128	64	2	64	0.5	0.5	Soltvadkert-Állampuszta	Dél-Alföld	meat	shippet	>501
50	Enterococcus faecalis	respiratory	445/G/2021	64	8	0.03	1	16	64	64	128	128	128	128	1	8	8	32	Szeghalom	Dél-Alföld	ornamental	breeding	101-500
51	Enterococcus faecalis	cloaca	51/G/2021	64	64	8	2	64	64	32	128	128	128	128	8	64	8	32	Soltvadkert-Állampuszta	Dél-Alföld	homing	young	1-50
52	Enterococcus columbae	cloaca	12/G/2021	0.25	8	32	2	64	64	16	4	4	128	32	4	64	0.5	0.5	Soltvadkert-Állampuszta	Dél-Alföld	ornamental	adult	51-100
53	Enterococcus faecalis	respiratory	559/G/2021	2	2	32	4	64	64	8	4	128	128	128	1	64	0.5	16	Pécs	Dél-Dunántúl	homing	adult	51-100
